# Supplementary material for: A new paradigm for designing ring construction strategies for green organic synthesis: implications for the discovery of multicomponent reactions to build molecules containing a single ring
Source: Beilstein J Org Chem. 2016 Nov 16;12:2420–42. doi: 10.3762/bjoc.12.236 (PMC5238618; doi:10.3762/bjoc.12.236)
Supplement: File 2 — Excel file of an MCR database of literature routes to various heterocycles. [file Beilstein_J_Org_Chem-12-2420-s002.xls]

## Sheet: list
List of heterocycles
benzimidazole
benzofuran
Biginelli adduct
chromene-4-one
coumarin
dihydrobenzodiazepine
dihydropyridine
furan
hydantoin
imidazole
indole
indolizine
isoquinoline
isoxazole
oxazole-thiazole
purine
pyran
pyrazine
pyrazole
pyridazine
pyridine
pyridinone
pyrimidine
pyrimidone
pyrrole
quinazolin-4-one
quinoline
quinolinone
thiophene

## Sheet: benzimidazole
Ring Type	p	AE(min)
[4+1]	0.913	0.672	Zhang, W.; Tempest, P. Tetrahedron Lett. 2004, 45, 6757
[(4+1)+(3+2+1)]	1	0.816	Lieby-Muller, F.; Simon, C.; Imhof, K.; Constantieux, T.; Rodriguez, J. Synthesis. 2006, 1671
[4+1]+[4+1]	0.466	0.334	McKenzie, B.M.; Miller, A.K.; Wojtecki, R.J.; Johnson, C.J.; Burke, K.A.; Tzeng, K.A.; Mather, P.T.; Rowan, S.J. Tetrahedron 2008, 64, 8488
[4+1]	1	0.816	Dabiri, M.; Salehi, P.; Baghbanzadeh, M.; Nikcheh, M.S. Synth. Commun. 2008, 38, 4272
[4+1]	1	0.888	Yadav, J.S.; Reddy, B.V.S.; Premalatha, K.; Shankar, K.S. Can. J. Chem. 2008, 86, 124
[4+1]	1	0.913	Sharma, S.D.; Konwar, D. Synth. Commun. 2009, 39, 980
[4+1]	1	0.816	Jacob, R.G.; Dutra, L.G.; Radatz, C.S.; Mendes, S.R.; Perin, G.; Lenardas, E.J. Tetrahedron Lett. 2009, 50, 1495
[3+1+1]	0.615	0.495	Kim, Y.; Kumar, M.R.; Park, N.; Heo, Y.; Lee, S. J. Org. Chem. 2011, 76, 9577

## Sheet: benzofuran
Ring Type	p	AE(min)
[3+1+1]	0.544	0.429	El Kaim, L.; Grimaud, L.; Oble, J. Org. Biomol. Chem. 2006, 4, 3410
[4+1]	0.921	0.677	Sakai, N.; Uchida, N.; Konakahara, T. Tetrahedron Lett. 2008, 49, 3437
[4+1]	1	0.937	Ramazani, A.; Mahyari, A.T.; Rouhani, M.; Rezaei, A. Tetrahedron Lett. 2009, 50, 5625
[4+1]	1	0.913	Li, H.; Liu, J.; Yan, B.; Li, Y. Tetrahedron Lett. 2009, 50, 2353
[4+1]	1	0.913	Mitra, S.; Hota, S.K.; Chattopadhyay, P. Synthesis 2010, 3899
[4+1]	0.81	0.617	Garcia-Gonzalez, M.C.; Gonzalez-Zamora, E.; Santillan, R.; Farfan, N. Synlett 2011, 308

## Sheet: Biginelli-adduct
Ring Type	p	AE(min)
[3+2+1]	1	0.795	Biginelli, P. Gazz. Chim. Ital. 1893, 23, 360
			Biginelli, P. Chem. Ber. 1891, 24, 1317; 2962
[3+2+1]	1	0.836	Shaabani, A.; Bazgir, A.; Teimouri, F. Tetrahedron Lett. 2003, 44, 857
[2+2+1+1]	0.593	0.476	Vugts, D.J.; Jansen, H.; Schmitz, R.F.; de Kanter, F.J.J.; Orru, R.V.A. Chem. Commun. 2003, 2594
[3+2+1]	1	0.944	Martins, M.A.P.; Teixeira, V.M.; Cunico, W.; Scapin, E.; Mayer, R.; Pereira, C.M.P.; Zanatta, N.; Bonacorso, H.G.; Peppe, C.; Yuan, Y.F. Tetrahedron Lett. 2004, 45, 8991
[3+2+1]	0.95	0.699	Khodaei, M.M.; Khosropour, A.R.; Jowkar, M. Synthesis 2005, 1301
[3+2+1]	1	0.878	Saxena, I.; Borah, D.C.; Sarma, J.C. Tetrahedron Lett. 2005, 46, 1159
[3+2+1]	1	0.833	Zhu, Y.; Pan, Y.; Huang, S. Heterocycles 2005, 65, 133
[3+2+1]	0.77	0.597	Nilsson, B.L.; Overman, L.E. J. Org. Chem. 2006, 71, 7706
[3+2+1]	0.728	0.573	Zhu, Y.; Huang, S.; Wan, J.; Yan, L.; Pan, Y.; Wu, A. Org. Lett. 2010, 8, 2599
[2+2+1+1]	0.47	0.339	Vugts, D.J.; Koningstein, M.M.; Schmitz, R.F.; de Kanter, F.J.J.; Groen, M.B.; Orru, R.V.A. Chem. Eur. J. 2006, 12, 7178
[3+2+1]	0.998	0.761	Dabiri, M.; Arvin-Nezhad, H.; Khavasi, H.R.; Bazgir, A. Heterocycles 2007, 71, 2049
[3+2+1]	1	0.77	Dabiri, M.; Arvin-Nezhad, H.; Khavasi, H.R. Tetrahedron 2007, 63, 1770
[3+2+1]	1	0.845	Mizar, P.; Myrboh, B. Tetrahedron Lett. 2008, 49, 5283
[3+2+1]	1	0.824	Schmidt, R.J.; Lombardo, L.J.; Traeger, S.C.; Williams, D.K. Tetrahedron Lett. 2008, 49, 3009
[3+2+1]	1	0.874	Ramalingan, C.; Kwak, Y.W. Tetrahedron 2008, 64, 5023
[3+2+1]	1	0.89	Glasnov, T.N.; Tye, H.; Kappe, C.O. Tetrahedron 2008, 64, 2035
[3+2+1]	1	0.85	Hulme, R.; Zamora, O.D.P.; Mota, E.J.; Pasten, M.A.; Contreras-Rojas, R.; Miranda, R.; Valencia-Hernandez, I.; Correa-Basurto, J.; Trujillo-Ferrara, J.; Delgado, F. Tetrahedron 2008, 64, 3372
[3+2+1]	1	0.853	Yao, C.; Lei, S.; Wang, C.; Yu, C.; Tu, S. J. Heterocyclic Chem. 2008, 45, 1609
[3+2+1]	1	0.904	Matache, M.; Dobrota, C.; Bogdan, N.D.; Dumitru, I.; Ruta, L.L.; Paraschivescu, C.C.; Farasanu, I.C.; Baciu, I.; Funeriu, D.P. Tetrahedron 2009, 65, 5949
[3+2+1]	1	0.848	Zhang, H.; Zhou, Z.; Yao, Z.; Xu, F.; Shen, Q. Tetrahedron Lett. 2009, 50, 1622
[3+2+1]	1	0.857	Singh, O.M.; Devi, N.S. J. Org. Chem. 2009, 74, 3141
[3.3.2]	1	0.872	Jing, X.; Li, Z.; Pan, X.; Wang, Q.; Yan, C.; Zhu, H. Synth. Commun. 2009, 39, 3796
[3+2+1]	1	0.848	Hong, M.; Cai, C. J. Heterocyclic Chem. 2009, 46, 1430
			Lei, M.; Ma, L.; Hu, L. Monatsh. Chem. 2010, 141, 1005
[3+2+1]	1	0.872	Shaabani, A.; Seyyedhamzeh, M.; Maleki, A.; Hajishaabanha, F. Tetrahedron 2010, 66, 4040
[3+2+1]	0.83	0.626	Yao, C.; Lei, S.; Wang, C.; Li, T.; Yu, C.; Wang, X.; Tu, S. J. Heterocyclic Chem. 2010, 47, 26
[3+2+1]	1	0.87
[3+2+1]	1	0.944	Yi, H.; Song, L.; Wang, W.; Liu, J.; Zhu, S.; Deng, H.; Shao, M. Chem. Commun. 2010, 6941
[3+2+1]	1	0.878	Singh, J.; Mahajan, N.; Sharma, R.L.; Razdan, T.K. J. Heterocyclic Chem. 2011, 48, 1398
[3+2+1]	1	0.893	Han, G.F.; Cui, B.; Chen, L.Z.; Wang, R.H.; Jin, Y. J. Heterocyclic Chem. 2011, 48, 312
[3+2+1]	0.925	0.68	Fang, Z.; Lam, Y. Tetrahedron 2011, 67, 1294
[3+2+1]	1	0.884	Zeng, L.Y.; Cai, C. J. Comb. Chem. 2010, 12, 35
[3+2+1]	1	0.895	Bremner, W.S.; Organ, M.G. J. Comb. Chem. 2007, 9, 14

## Sheet: chromene-4-one
Ring Type	p	AE(min)
[3+2+1]	0.732	0.576	Kadnikov, D.V.; Larock, R.C. J. Org. Chem. 2003, 68, 9423
[5+1]	0.996	0.753	Tang, L.; Zhang, S.; Yang, J.; Gao, W.; Cui, J.; Zhuang, T. Synth. Commun. 2005, 35, 315
[5+1]	1	0.897	Dong, X.; Liu, T.; Gao, Y.; Chen, J.; Hu, Y. Synth. Commun. 2009, 39, 3722
[3+2+1]	0.395	0.213	Awuah, E.; Capretta, A. Org. Lett. 2009, 11, 3210
[3+2+1]	0.527	0.411	Yang, Q.; Alper, H. J. Org. Chem. 2010, 75, 948

## Sheet: coumarin
Ring Type	p	AE(min)
[3+2+1]	0.732	0.576	Kadnikov, D.V.; Larock, R.C. J. Org. Chem. 2003, 68, 9423
[4+1+1]	0.704	0.559	Yavari, I.; Djahaniani, H.; Nasir, F. Synthesis 2004, 679
[4+2]	0.481	0.355	Audisio, D.; Messaoudi, S.; Brion, J.D.; Alami, M. Eur. J. Org. Chem. 2010, 1046
[4+2]	0.492	0.369	Audisio, D.; Messaoudi, S.; Brion, J.D.; Alami, M. Eur. J. Org. Chem. 2010, 1046
[2+1+2+1]	0.469	0.338	Yoshida, H.; Ito, Y.; Ohshita, J. Chem. Commun. 2011, 8512
[4+2]	1	0.808	Meng, T.; Zou, Y.; Khorev, O.; Jin, Y.; Zhou, H.; Zhang, Y.; Hu, D.; Ma, L.; Wang, X.; Shen, J. Adv. Synth. Catal. 2011, 353, 918

## Sheet: dihydrobenzodiazepine
Ring Type	p	AE(min)
[4+2+1]	1	0.849	Jarikote, D.V.; Siddiqui, S.A.; Rajagopal, R.; Daniel, T.; Lahoti, R.J.; Srinivasan, K.V. Tetrahedron Lett. 2003, 44, 1835
			Bandgar, B.P.; Bettigeri, S.V.; Joshi, N.S. Synth. Commun. 2004, 34, 1447
			Sivamurugan, V.; Decpa, K.; Palanichamy, M.; Murugesan, V. Synthesis 2004, 3833
[4+2+1]	1	0.839	Thakuria, H.; Pramanik, A.; Borah, B.M.; Das, G. Tetrahedron Lett. 2006, 47, 3135
			Pasha, M.A.; Jayashankara, V.P. Heterocycles 2006, 68, 1017
			Kuo, C.W.; More, S.V.; Yao, C.F. Tetrahedron Lett. 2006, 47, 8523
			Guzen, K.P.; Cella, R.; Stefani, H.A. Tetrahedron Lett. 2006, 47, 8133
[4+2+1]	1	0.895	Kidwai, M.; Mothsra, P. Synth. Commun. 2006, 36, 817
[4+2+1]	1	0.857	Li, Z.; Sun, Y.; Ren, X.; Li, W.; Shi, Y.; Ouyang, P. Synth. Commun. 2007, 37, 1609
			Yi, W.B.; Cai, C. Synth. Commun. 2007, 37, 3827
[4+2+1]	0.654	0.525	Palimkar, S.S.; Lahoti, R.J.; Srinivasan, K.V. Green Chem. 2007, 9, 146
[4+2+1]	1	0.849	Murai, K.; Nakatani, R.; Kita, Y.; Fujioka, H. Tetrahedron 2008, 64, 11034
[4+2+1]	0.71	0.563	Willy, B.; Dallos, T.; Rominger, F.; Schönhaber, J.; Müller, T.J.J. Eur. J. Org. Chem. 2008, 4796
[4+2+1]	0.848	0.635	Climent, M.J.; Corma, A.; Iborra, S.; Santos, L.L. Chem. Eur. J. 2009, 15, 8834
[4+2+1]	1	0.818	Sotocca, E.; Allais, C.; Constantieux, T.; Rodriguez, J. Org. Biomol. Chem. 2009, 7, 1911
[4+3]	1	0.896	Ji, X.; Ca, L.; Yao, Z.; Fan, X.; Qi, S. Heteroatom Chem. 2010, 21, 89
[4+2+1]	1	0.878	Wang, S.L.; Cheng, C.; Wu, F.Y.; Jiang, B.; Shi, F.; Tu, S.J.; Rajale, T.; Li, G. Tetrahedron 2011, 67, 4485
[4+2+1]	1	0.859	Cheng, C.; Jiang, B.; Tu, S.J.; Li, G. Green Chem. 2011, 13, 2107
[4+2+1]	1	0.935	Xu, J.; Wei, J.; Bian, L.; Zhang, J.; Chen, J.; Deng, H.; Wu, X.; Zhang, H.; Cao, W. Chem. Commun. 2011, 3607
[4+2+1]	1	0.944	Shaabani, A.; Maleki, A.; Mofakham, H. J. Comb. Chem. 2008, 10, 595
[4+3]	1	1	Shaabani, A.; Maleki, A.; Hajishaabanha, F.; Mofakham, H.; Seyyedhamzeh, M.; Mahyari, M.; Ng, S.W. J. Comb. Chem. 2010, 12, 186

## Sheet: dihydropyridine
Ring Type	p	AE(min)
[2+1+2+1]	1	0.832	Hantzsch, A. Ann. Chem. 1882, 215, 1
[3+2+1]	1	0.875	Yadav, J.S.; Reddy, B.V.S.; Basak, A.K.; Narsaiah, A.V. Green Chem. 2003, 5, 60
[3+2+1]	1	0.924	Wang, X.S.; Zeng, Z.S.; Shi, D.Q.; Wei, X.Y.; Zong, Z.M. Synth. Commun. 2004, 34, 4331
[3+2+1]	1	0.852	Tewari, N.; Dwivedi, N.; Tripath, R.P. Tetrahedron Lett. 2004, 45, 9011
[3+2+1]	1	0.891	Altenbach, R.J.; Agrios, K.; Drizin, I.; Carroll, W.A. Synth. Commun. 2004, 34, 557
[2+1+2+1]	1	0.889	Tu, S.; Miao, C.; Gao, Y.; Fang, F.; Zhuang, Q.; Feng, Y. Synlett 2004, 255
			Tu, S.; Gao, Y.; Miao, C.; Li, T.; Zhang, X.; Zhu, S.; Fang, F.; Shi, D. Synth. Commun. 2004, 34, 1289
[2+1+2+1]	1	0.848	Jin, T.S.; Zhang, J.S.; Guo, T.T.; Wang, A.Q.; Li, T.S. Synthesis 2004, 2001
[2+1+2+1]	0.964	0.711	Ji, S.J.; Jiang, Z.Q.; Lu, J.; Loh, T.P. Synlett 2004, 831
[2+1+2+1]	1	0.839	Kidwai, M.; Mohan, R. Can. J. Chem. 2004, 82, 427
			Zolfigol, M.A.; Safaiee, M. Synlett 2004, 827
[2+1+2+1]	0.866	0.645	Salehi, H.; Guo, Q.X. Synth. Commun. 2004, 34, 4349
[2+1+2+1]	0.983	0.732	Ko, S.; Sastry, M.N.V.; Lin, C.; Yao, C.F. Tetrahedron Lett. 2005, 46, 5771
[2+1+2+1]	0.961	0.708	Wang, L.M.; Sheng, J.; Zhang, L.; Han, J.W.; Fan, Z.Y.; Tian, H.; Qian, C.T. Tetrahedron Lett. 2005, 46, 1539
			Song, G.; Wang, B.; Wu, X.; Kang, Y.; Yang, L. Synth. Commun. 2005, 35, 2875
[3+2+1]	1	0.893	Suarez, M.; de Armas, M.; Ramirez, O.; Alvarez, A.; Martinez-Alvarez, R.; Molero, D.; Seoune, C.; Liz, R.; de Armas, H.N.; Blaton, N.M.; Peeters, O.M.; Martin, N. New J. Chem. 2005, 29, 1567
[3+2+1]	1	0.875	Sridhar, R.; Perumal, P.T. Tetrahedron Lett. 2005, 46, 2465
[3+2+1]	1	0.88	Agarwal, A.; Chauhan, P.M.S. Tetrahedron Lett. 2005, 46, 1345
[3+2+1]	1	0.903	Wang, G.W.; Miao, C.B. Green Chem. 2006, 8, 1080
[3+2+1]	1	0.879	Tu, S.; Zhang, Y.; Jiang, B.; Jia, R.; Zhang, J.; Zhang, J.; Ji, S. Synlett 2006, 3874
[3+2+1]	1	0.873	Tu, S.; Zhang, Y.; Zhang, J.; Jiang, B.; Jia, R.; Zhang, J.; Ji, S. Synlett 2006, 2785
[3+2+1]	1	0.895	Tu, S.J.; Jiang, B.; Zhang, J.Y.; Jia, R.H.; Zhang, Y.; Yao, C.S. Org. Biomol. Chem. 2006, 4, 3980
			Tu, S.J.; Jiang, B.; Zhang, J.Y.; Jia, R.H.; Zhang, Y.; Yao, C.S. Org. Biomol. Chem. 2006, 4, 3664
[3+2+1]	1	0.92	Evdokimov, N.M.; Magedov, I.V.; Kireev, A.S.; Kornienko, A. Org. Lett. 2006, 8, 899
[3+2+1]	1	0.879	Tu, S.; Zhang, Y.; Jia, R.; Jiang, B.; Zhang, J.; Ji, S. Tetrahedron Lett. 2006, 47, 6571
[2+1+2+1]	1	0.911	Hatamjafari, F. Synth. Commun. 2006, 36, 3563
[2+1+2+1]	0.952	0.701	Wang, G.W.; Xia, J.J.; Miao, C.B.; Wu, X.L. Bull. Chem. Soc. Jpn. 2006, 79, 454
[2+1+2+1]	0.92	0.677	Sharma, G.V.M.; Reddy, K.L.; Lakshmi, P.S.; Krishna, P.R. Synthesis 2006, 55
[3+2+1]	1	0.899	Sridharan, V.; Perumal, P.T.; Avendano, C.; Menendez, J.C. Tetrahedron 2007, 63, 4407
[3+2+1]	1	0.954	Wang, X.S.; Zhang, M.M.; Li, Q.; Yao, C.S.; Tu, S.J. Synlett 2007, 3141
[3+2+1]	1	0.916	Chen, Y.; Tu, S.; Jiang, B.; Shi, F. Heterocycles 2007, 71, 1201
[3+2+1]	1	0.9	Hassan, N.A.; Hegab, M.I.; Hashem, A.I.; Abdel-Motti, F.M.; Hebah, S.H.A.; Abdel-Megeid, F.M.E. J. Heterocyclic Chem. 2007, 44, 775
[3+2+1]	1	0.867	Tu, S.J.; Zhang, Y.; Jiang, H.; Jiang, B.; Zhang, J.Y.; Jia, R.H.; Shi, F. Eur. J. Org. Chem. 2007, 1522
[2+1+2+1]	0.931	0.684	Kumar, A.; Maurya, R.A. Tetrahedron 2007, 63, 1946
			Kumar, A.; Maurya, R.A. Tetrahedron 2007, 63, 3887
[2+1+2+1]	0.995	0.751	Fan, X.; Li, Y.; Zhang, X.; Qu, G.; Wang, J. Heteroatom Chem. 2007, 18, 786
[2+1+2+1]	0.613	0.493	Cui, S.L.; Wang, J.; Lin, X.F.; Wang, Y.G. J. Org. Chem. 2007, 72, 7779
[2+1+2+1]	0.92	0.677	Gupta, R.; Gupta, R.; Paul, S.; Loupy, A. Synthesis 2007, 2835
[3+2+1]	1	0.911	Chebanov, V.A.; Saraev, V.E.; Desenko, S.M.; Chernenko, V.N.; Knyazeva, I.V.; Groth, U.; Glasnov, T.N.; Kappe, C.O. J. Org. Chem. 2008, 73, 5110
[3+2+1]	1	0.886	Shi, C.L.; Shi, D.Q.; Kim, S.H.; Huang, Z.B.; Ji, S.J.; Ji, M. Tetrahedron 2008, 64, 2425
[3+2+1]	1	0.894	Kumar, A.; Maurya, R.A. Tetrahedron 2008, 64, 3477
[3+2+1]	1	0.903	Wang, G.W.; Miao, B. Green Chem. 2008, 8, 1080
													start
[3+2+1]	1	0.923	Wang, X.S.; Zhang, M.M.; Zeng, Z.S.; Shi, D.Q.; Tu, S.J.; Wei, X.Y.; Zong, Z.M. J. Heterocyclic Chem. 2008, 45, 71
[3+2+1]	1	0.909	Tu, S.; Li, C.; Shi, F.; Zhou, D.; Shao, Q.; Cao, L.; Jiang, B. Synthesis 2008, 369
[3+2+1]	1	0.863	Jiang, J.; Yu, J.; Sun, X.X.; Rao, Q.Q.; Gong, L.Z. Angew. Chem. Int. Ed. 2008, 47, 2458
[3+2+1]	1	0.89	Shi, F.; Zhou, D.; Li, C.; Shao, Q.; Cao, L.; Tu, S. J. Heterocyclic Chem. 2008, 45, 405
[3+2+1]	1	0.953	Wang, X.S.; Zhang, M.M.; Jiang, H.; Cao, C.S.; Tu, S.J. Synthesis 2008, 1355
[3+2+1]	1	0.897	Zhuang, Q.; Zhou, D.; Tu, S.; Li, C.; Cao, L.; Shao, Q. J. Heterocyclic Chem. 2008, 45, 831
[3+2+1]	1	0.844	Shi, D.Q.; Ni, S.N.; Yang, F.; Shi, J.W.; Dou, G.L.; Li, X.Y.; Wang, X.S.; Ji, S.J. J. Heterocyclic Chem. 2008, 45, 693
[2+1+2+1]	0.984	0.732	Bridgwood, K.L.; Veitch, G.E.; Ley, S.V. Org. Lett. 2008, 10, 3627
[2+1+2+1]	1	0.819	Chandrasekhar, S.; Srinivasa Rao, Y.; Sreelakshmi, L.; Mahipal, B.; Reddy, C.R. Synthesis 2008, 1737
[2+1+2+1]	0.949	0.698	Kumar, S.; Sharma, P.; Kapoor, K.K.; Hundal, M.S. Tetrahedron 2008, 64, 536
[2+1+2+1]	0.959	0.706
[2+1+2+1]	1	0.934	Kikuchi, S.; Iwai, M.; Murayama, H.; Fukuzawa, S. Tetrahedron Lett. 2008, 49, 114
[2+1+2+1]	0.991	0.743	Debache, A.; Boulcina, R.; Belfaitah, A.; Rhouati, S.; Carboni, B. Synlett 2008, 509
[2+1+2+1]	0.994	0.748	Mekheimer, R.A.; Hameed, A.A.; Sadek, K.U. Green Chem. 2008, 10, 484
[2+1+2+1]	1	0.887	Shi, D.Q.; Ni, S.N.; Yang, F.; Shi, J.W.; Dou, G.L.; Li, X.Y.; Wang, X.S. J. Heterocyclic Chem. 2008, 45, 653
[2+1+2+1]	0.926	0.68	Su, W.; Li, J.; Li, J. Austr. J. Chem. 2008, 61, 860
[2+1+2+1]	1	0.908	Bartoli, G.; Bosco, M.; Galzerano, P.; Giri, R.; Mazzanti, A.; Melchiorre, P.; Sambri, L. Eur. J. Org. Chem. 2008, 3970
[3+2+1]	1	0.905	Wang, X.S.; Li, Q.; Wu, J.R.; Zhang, M.M. Synth. Commun. 2009, 39, 3069
[3+2+1]	1	0.835	Muravyova, E.A.; Shishkina, S.V.; Musatov, V.I.; Knyazeva, I.V.; Shishkin, O.V.; Desenko, S.M.; Chebanov, V.A. Synthesis 2009, 1375
[3+2+1]	1	0.886	Shaabani, A.; Seyyedhamzeh, M.; Maleki, A.; Behnam, M. Tetrahedron Lett. 2009, 50, 6355
[3+2+1]	1	0.932	Ducatti, D.R.B.; Massi, A.; Noseda, M.D.; Duarte, M.E.R.; Dondoni, A. Org. Biomol. Chem. 2009, 7, 1980
[3+2+1]	1	0.814	Wan, J.P.; Gan, S.F.; Sun, G.L.; Pan, Y.J. J. Org. Chem. 2009, 74, 2862
[3+2+1]	1	0.951	Zhu, S.L.; Zhao, K.; Su, X.M.; Ji, S.J. Synth. Commun. 2009, 39, 1355
[3+2+1]	1	0.886	Shi, F.; Yan, S.; Zhou, D.; Tu, S.; Zou, X.; Hao, W.; Zhang, X.; Han, Z.; Wu, S.; Cao, X. J. Heterocyclic Chem. 2009, 46, 563
[3+2+1]	1	0.901	Shi, F.; Zhang, G.; Zhang, Y.; Ma, N.; Jiang, B.; Tu, S.J. J. Heterocyclic Chem. 2009, 46, 965
[3+2+1]	0.827	0.625	Mirza-Aghayan, M.; Langrodi, M.K.; Rahimfard, M.; Boukherroub, R. Appl. Organometallic Chem. 2009, 23, 267
[2+1+2+1]	0.991	0.744	Samai, S.; Nandi, G.C.; Kumar, R.; Singh, M.S. Tetrahedron Lett. 2009, 50, 7096
[2+1+2+1]	1	0.766	Jiang, H.; Mai, R.; Cao, H.; Zhu, Q.; Liu, X. Org. Biomol. Chem. 2009, 7, 4943
[2+1+2+1]	0.961	0.708	Mobinikhaledi, A.; Foroughifar, N.; Fard, M.A.B.; Moghanian, H.; Ebrahimi, S.; Kalhori, M. Synth. Commun. 2009, 39, 1166
			Evans, C.G.; Gestwicki, J.E. Org. Lett. 2009, 11, 2957
[2+1+2+1]	0.994	0.748	Sapkal, S.B.; Shelke, K.F.; Shingate, B.B.; Shingare, M.S. Tetrahedron Lett. 2009, 50, 1754
[2+1+2+1]	1	0.887	Venkatesan, K.; Pujari, S.S.; Srinivasan, K.V. Synth. Commun. 2009, 39, 228
			Shi, D.Q.; Shi, J.W.; Yao, H. Synth. Commun. 2009, 39, 664
[2+1+2+1]	0.981	0.729	Muscia, G.C.; Buldain, G.Y.; Asis, S.E. Monatsh. Chem. 2009, 140, 1529
[2+1+2+1]	0.961	0.708	Evans, C.G.; Gestwicki, J.E. Org. Lett. 2009, 11, 2957
[2+2+2]	1	1	Fustero, S.; Catalan, S.; Sanchez-Rosello, M.; Simon-Fuentes, A.; del Pozo, C. Org. Lett. 2010, 12, 3484
[3+2+1]	1	0.929	Zhang, G.; Ma, N.; Jiang, B.; Shi, F.; Tu, S.J. Synthesis 2010, 3993
[3+2+1]	1	0.886	Nandi, G.C.; Samai, S.; Singh, M.S. J. Org. Chem. 2010, 75, 7785
[2+1+2+1]	1	0.955	Sun, J.; Xia, E.Y.; Wu, Q.; Yan, C.G. Org. Lett. 2010, 12, 3678
[3+2+1]	1	0.922	Rad-Moghadam, K.; Youseftabar-Miri- L. Synlett 2010, 1969
[2+1+2+1]	0.931	0.684	Song, S.J.; Shan, Z.X.; Jin, Y. Synth. Commun. 2010, 40, 3067
[3+2+1]	1	0.872	Alizadeh, A.; Rostamnia, S. Synthesis 2010, 4057
[2+1+2+1]	0.931	0.684	Kassaee, M.Z.; Masrouri, H.; Movahedi, F. Monatsh. Chem. 2010, 141, 317
[2+1+2+1]	1	0.785	Ghahremanzadeh, R.; Fereshtehnejad, F.; Bazgir, A. J. Heterocyclic Chem. 2010, 47, 1031
[2+1+2+1]	0.948	0.697	Singh, S.K.; Singh, K.N. J. Heterocyclic Chem. 2010, 47, 194
[3+2+1]	1	0.945	Samai, S.; Nandi, G.C.; Chowdhury, S.; Singh, M.S. Tetrahedron 2011, 67, 5935
[3+2+1]	1	0.914	Chen, T.; Xu, X.P.; Liu, H.F.; Ji, S.J. Tetrahedron 2011, 67, 5469
[3+2+1]	1	0.903	Quiroga, J.; Portillo, S.; Perez, A.; Galvez, J.; Abonia, R.; Insuasty, B. Tetrahedron Lett. 2011, 52, 2664
[3+2+1]	1	0.895	Wang, J.X.; Shen, G.L.; Shi, D.Q. J. Heterocyclic Chem. 2011, 48, 1145
[3+2+1]	1	0.916	Jadidi, K.; Ghahremanzadeh, R.; Mirzaei, P.; Bazgir, A. J. Heterocyclic Chem. 2011, 48, 1014
[3+2+1]	0.996	0.754	Singh, S.K.; Singh, K.N. J. Heterocyclic Chem. 2011, 48, 69
[3+2+1]	1	0.914	Andriushchenko, A.Y.; Desenko, S.M.; Chernenko, V.N.; Chebanov, V.A. J. Heterocyclic Chem. 2011, 48, 365
[2+1+2+1]	0.998	0.759	Bala, B.D.; Balamurugan, K.; Perumal, S. Tetrahedron Lett. 2011, 52, 4562
[2+1+2+1]	0.77	0.597	Sueki, S.; Takei, R.; Abe, J.; Shimizu, I. Tetrahedron Lett. 2011, 52, 4473
[2+1+2+1]	1	0.773	Jiang, H.; Ji, X.; Li, Y.; Chen, Z.; Wang, A. Org. Biomol. Chem. 2011, 9, 5358
[2+1+2+1]	1	0.94	Yamuna, E.; Zeller, M.; Prasad, K.J.R. Tetrahedron Lett. 2011, 52, 6805
[2+1+2+1]	1	0.953	Kiruthika, S.E.; Lakshmi, N.V.; Banu, B.R.; Perumal, P.T. Tetrahedron Lett. 2011, 52, 6508
[2+1+2+1]	0.623	0.502	Alizadeh, A.; Mokhtari, J. Tetrahedron 2011, 67, 3519
[2+1+2+1]	0.929	0.683	Wang, J.L.; Liu, B.K.; Yin, C.; Wu, Q.; Lin, X.F. Tetrahedron 2011, 67, 2689
[2+1+2+1]	1	0.843	Khalafi-Nezhad, A.; Panahi, F. Synthesis 2011, 984
[2+1+2+1]	1	0.957	Hadjebi, M.; Hashtroudi, M.S.; Bijanzadeh, H.R.; Balalaie, S. Helv. Chim. Acta 2011, 94, 382
[2+1+2+1]	1	0.963	Sun, J.; Wu, Q.; Xia, E.Y.; Yan, C.G. Eur. J. Org. Chem. 2011, 2981
[2+1+2+1]	1	0.793	Ma, N.; Lu, H.; Wu, F.; Zhang, G.; Jiang, B.; Shi, F.; Gao, Y.; Tu, S. J. Heterocyclic Chem. 2011, 48, 803
[2+1+2+1]	1	0.771	Feiz, A.; Shakibaei, G.I.; Yasaei, Z.; Khavasi, H.R.; Bazgir, A. Helv. Chim. Acta 2011, 94, 1628
[2+1+2+1]	1	0.957	Kumar, A.; Sharma, S. Green Chem. 2011, 13, 2017
[2+1+2+1]	1	0.804	Evans, C.G.; Jinwal, U.K.; Makley, L.N.; Dickey, C.A.; Gestwicki, J.E. Chem. Commun. 2011, 529
[2+1+2+1]	0.994	0.748	Heravi, M.M.; Zakeri, M.; Pooremamy, S.; Oskooie, H.A. Tetrahedron Lett. 2011, 52, 113
[3+2+1]	0.976	0.723	Li, M.; Zuo, Z.; Wen, L; Wang, S. J. Comb. Chem. 2008, 10, 436
[2+1+2+1]	0.917	0.675	Yao, C.S.; Wang, C.H..; Jiang, B.; Tu, S.J. J. Comb. Chem. 2010, 12, 472
[2+1+2+1]	0.961	0.708
[3+2+1]	1	0.896
[3+2+1]	1	0.894	Shi, D.Q.; Ni, S.N.; Yang, F.; Shi, J.W.; Dou, G.L.; Li, X.Y.; Wang, X.S.; Ji, S.J. J. Heterocyclic Chem. 2008, 45, 963
[3+2+1]	1	0.903	Shi, D.Q.; Niu, L.H.; Yao, H.; Jiang, H. J. Heterocyclic Chem. 2009, 46, 237
[3+2+1]	1	0.903
[2+1+2+1]	1	0.921	Sun, J.; Xia, E.Y.; Wu, Q.; Yan, C.G. Org. Lett. 2010, 12, 3678
[3+2+1]	0.989	0.74	Bondock, S.; Khalifa, W.; Fadda, A.A. Synth. Commun. 2006, 36, 1601
[3+2+1]	1	0.909	Tu, S.J.; Wu, S.S.; Zhang, X.H.; Han, Z.G.; Cao, X.D.; Hao, W.J. Synth. Commun. 2010, 40, 1057
[3+2+1]	1	0.923	Heravi, M.M.; Alinejhad, H.; Bakhtiari, K.; Daroogheha, Z.; Bamoharram, F.F.; Derikvand, F.; Alimadadi, B. Synth. Commun. 2010, 40, 2191
[3+2+1]	1	0.909	Heravi, M.M.; Hosseini, T.; Derikvand, F.; Beheshtiha, S.Y.S.; Bamoharram, F.F. Synth. Commun. 2010, 40, 2402
[3+2+1]	0.81	0.617	Scheffler, G.; Justus, M.; Vasella, A.; Wessel, H.P. Tetrahedron Lett. 1999, 40, 58
[3+2+1]	1	0.929	Dabiri, M.; Tisseh, Z.N.; Nobahar, M.; Bazgir, A. Helv. Chim. Acta 2011, 94, 824
[3+2+1]	1	0.938
[3+2+1]	1	0.899	Chen, T.; Xu, X.P.; Ji, S.J. J. Comb. Chem. 2010, 12, 659
[3+2+1]	1	0.923	Bazgir, A.; Khanaposhtani, M.M.; Ghahremanzadeh, R.; Soorki, A.A. Compt. Rend. Chem. 2009, 12, 1287
[3+2+1]	1	0.914

## Sheet: furan
Ring Type	p	AE(min)
[3+1+1]	1	0.941	Shaabani, A.; Teimouri, M.B.; Bijanzadeh, H.R. Tetrahedron Lett. 2002, 43, 9097
[3+2]	0.618	0.498	Bossharth, E.; Desbordes, P.; Monteiro, N.; Balme, G. Org. Lett. 2003, 5, 2441
[2+2+1]	1	1	Nair, V.; Vinod, A.U.; Abhilash, N.; Menon, R.S.; Santhi, V.; Varma, R.L.; Viji, S.; Mathew, S.; Srinivas, R. Tetrahedron 2003, 59, 10279
[3+1+1]	0.574	0.459	Braun, R.U.; Müller, T.J.J. Synthesis 2004, 2391
[2+2+1]	1	1	Yadav, J.S.; Reddy, B.V.S.; Shubashree, S.; Sadashiv, K.; Naidu, J.J. Synthesis 2004, 2376
[3+1+1]	1	0.937	Shaabani, A.; Teimouri, M.B.; Bijanzadeh, H.R. Monatsh. Chem. 2004, 135, 441
[3+1+1]	0.535	0.419	Doe, M.; Shibue, T.; Haraguchi, H.; Morimoto, Y. Org. Lett. 2005, 7, 1765
[3+1+1]	0.577	0.462	Duan, X.; Liu, X.Y.; Guo, L.; Lia, M.; Liu, W.M.; Liang, Y. J. Org. Chem. 2005, 70, 6980
[2+2+1]	0.69	0.55	Ma, C.; Yang, Y. Org. Lett. 2005, 7, 1343
			Ma, C.; Ding, H.; Wu, G.; Yang, Y. J. Org. Chem. 2005, 70, 8919
[5.3.0]	0.913	0.672	Ma, C.; Ding, H.; Zhang, Y.; Bian, M. Angew. Chem. Int. Ed. 2006, 45, 7793
[2+2+1]	1	1	Cui, S.L.; Lin, X.F.; Wang, Y.G. Eur. J. Org. Chem. 2006, 5174
[2+2+1]	0.973	0.72	Nair, V.; Deepthi, A. Tetrahedron Lett. 2006, 47, 2037
[2+2+1]	1	1	Adib, M.; Sayahi, M.H.; Koloogani, S.A.; Mirzael, P. Helv. Chim. Acta 2006, 89, 299
[2+1+1+1]	1	1	Alizadeh, A.; Rostamnia, S.; Hu, M.L. Synthesis 2006, 1592
[2+2+1]	0.633	0.51	Alizadeh, A.; Rostamnia, S.; Zoreh, N.; Oskueyan, Q. Synlett 2007, 1610
[3+1+1]	1	0.931	Teimouri, M.B.; Khavasi, H.R. Tetrahedron 2007, 63, 10269
[3+1+1]	1	0.933	Sun, C.; Ji, S.J.; Liu, Y. Tetrahedron Lett. 2007, 48, 8987
[3+1+1]	1	0.925	Shaabani, A.; Soleimani, E.; Darvishi, M. Monatsh. Chem. 2007, 138, 43
[2+1+1+1]	1	1	Alizadeh, A.; Oskueyan, Q.; Rostamnia, S. Synthesis 2007, 2637
[3+2]	0.682	0.545	Alizadeh, A.; Zohreh, N.; Rostamnia, S. Tetrahedron 2007, 63, 8083
[2+2+1]	1	0.941	Alizadeh, A.; Rostamnia, S.; Zhu, L.G. Synthesis 2008, 1788
[2+2+1]	1	0.846	Yavari, I.; Mokhtarporyani-Sanandaj, A.; Moradi, L.; Mirzae, A. Tetrahedron 2008, 64, 5221
[3+1+1]	0.614	0.495	Thomae, D.; Dominguez, J.C.R.; Kirsch, G.; Seck, P. Tetrahedron 2008, 64, 3232
[5+0]	0.658	0.528	Li, Y.; Yu, Z. J. Org. Chem. 2009, 74, 8904
[2+2+1]	0.915	0.673	Cao, H.; Jiang, H.; Yao, W.; Liu, X. Org. Lett. 2009, 11, 1931
[2+2+1]	0.826	0.624	Mosslemin, M.H.; Anary-Abbasinejad, M.; Anaraki-Ardakani, H. Synlett 2009, 2676
[2+2+1]	1	1	Terzidis, M.A.; Stephanidou-Stephanatou, J.; Tsoleridis, C.A. J. Org. Chem. 2010, 75, 1948
[2+2+1]	1	0.906	Pan, H.R.; Li, Y.J.; Yan, C.X.; Xing, J.; Cheng, Y. J. Org. Chem. 2010, 75, 6644
[5+0]	0.514	0.397	Li, W.; Zhang, J. Chem. Commun. 2010, 8839
[2+2+1]	1	1	Reddy, B.V.S.; Reddy, A.M.; Somashekar, D.; Yadav, J.S.; Sridhar, B. Synthesis 2010, 2571
[2+2+1]	1	1	Reddy, B.V.S.; Somashekar, D.; Reddy, A.M.; Yadav, J.S.; Sridhar, B. Synthesis 2010, 2069
[2+1+1+1]	1	0.869	Bayat, M.; Imanieh, H.; Shiraz, N.Z.; Qavidel, M.S. Monatsh. Chem. 2010, 141, 333
[2+2+1]	1	0.929	Yu, C.; Lu, J.; Li, T.; Wang, D.; Qin, B.; Zhang, H.; Yao, C. Synlett 2011, 2420
[3+1+1]	1	0.925	Sadjadi, S.; Heravi, M.M. Tetrahedron 2011, 67, 2707
[2+2+1]	1	1	Bremner, W.S.; Organ, M.G. J. Comb. Chem. 2007, 9, 14
[2+2+1]	0.868	0.646	Mossetti, R.; Caprioglio, D.; Colombano, G.; Tron, G.C.; Pirali, T. Org. Biomol. Chem. 2011, 9, 1627

## Sheet: hydantoin
Ring Type	p	AE(min)
[2+1+1+1]	1	0.864	Bucherer, H.; Steiner, W. J. Prakt. Chem. 1934, 140, 291
[2+2+1]	1	1	Alizadeh, A.; Bijanzadeh, H.R. Synthesis 2004, 3023
[3+2]	0.67	0.537	Porwal, S.; Kumar, R.; Maulik, P.R.; Chauhan, P.M.S. Tetrahedron Lett. 2006, 47, 5863
[2+2+1]	1	0.859	Alizadeh, A.; Sheikhi, E. Tetrahedron 2007, 63, 4887
[2+2+1]	1	0.926	Alizadeh, A.; Sheikhi, E. Synthesis 2008, 1061
[2+2+1]	0.851	0.637	Olimpieri, F.; Volonterio, A.; Zanda, M. Synlett 2008, 3016
[2+2+1]	0.406	0.235	Bellucci, M.C.; Ghilardi, A.; Volonterio, A. Org. Biomol. Chem. 2011, 9, 8379
[2+2+1]	1	0.926	Attanasi, O.A.; De Crescentini, L.; Favi, G.; Nicolini, S.; Perrulli, F.R.; Santensanio, S. Org. Lett. 2011, 13, 353

[truncated: 20 more sheets: imidazole, indole, indolizine, isoquinoline, isoxazole, oxazole-thiazole, purine, pyran, pyrazine, pyrazole, pyridazine, pyridine, pyridinone, pyrimidine, pyrimidone, pyrrole, quinazolin-4-one, quinoline, quinolinone, thiophene]
