# Supplementary material for: A new paradigm for designing ring construction strategies for green organic synthesis: implications for the discovery of multicomponent reactions to build molecules containing a single ring
Source: Beilstein J Org Chem. 2016 Nov 16;12:2420–42. doi: 10.3762/bjoc.12.236 (PMC5238618; doi:10.3762/bjoc.12.236)
Supplement: File 3 — Excel file of statistics AE(min) and probability of intrinsic greenness for heterocyclic MCRs. [file Beilstein_J_Org_Chem-12-2420-s003.xls]

## Sheet: list
List of heterocycles
	Number of MCRs
benzimidazole	6
benzofuran	6
Biginelli adduct	29
chromene-4-one	5
coumarin	6
dihydrobenzodiazepine	7
dihydropyridine	123
furan	34
hydantoin	8
imidazole	45
indole	17
indolizine	3
isoquinoline	2
isoxazole	6
oxazole-thiazole	23
purine	0
pyran	151
pyrazine	7
pyrazole	15
pyridazine	2
pyridine	117
pyridinone	21
pyrimidine	29
pyrimidinone	2
pyrrole	56
quinazolin-4-one	32
quinoline	28
quinolinone	0
thiophene	19
TOTAL	799

## Sheet: benzimidazole
Ring Type	p	AE(min)	p												probability range	Number of MCRs	%
[3+1+1]	0.615	0.495	0.615												p = 1	4	66.6667
[4+1]	0.913	0.672	0.913												0.9 < p < 1	1	16.6667
[4+1]	1	0.816	1												0.8 < p < 0.9	0	0
[4+1]	1	0.888	1												0.7 < p < 0.8	0	0
[4+1]	1	0.913	1												0.6 < p < 0.7	1	16.6667
[4+1]	1	0.816	1												p < 0.6	0	0
															TOTAL	6	100

## Sheet: benzofuran
Ring Type	p	AE(min)	p												probability range	Number of MCRs	%
[3+1+1]	0.544	0.429	0.544												p = 1	3	50
[3+1+1]	0.921	0.677	0.921												0.9 < p < 1	1	16.6667
[4+1]	1	0.937	1												0.8 < p < 0.9	1	16.6667
[4+1]	1	0.913	1												0.7 < p < 0.8	0	0
[4+1]	1	0.913	1												0.6 < p < 0.7	0	0
[4+1]	0.81	0.617	0.81												p < 0.6	1	16.6667
															TOTAL	6	100

## Sheet: Biginelli-adduct
Ring Type	p	AE(min)	p												probability range	Number of MCRs	%
[2+2+1+1]	0.593	0.476	0.593												p = 1	22	75.8621
[2+2+1+1]	0.47	0.339	0.47												0.9 < p < 1	3	10.3448
[3+2+1]	1	0.795	1												0.8 < p < 0.9	1	3.44828
[3+2+1]	1	0.836	1												0.7 < p < 0.8	1	3.44828
[3+2+1]	0.95	0.699	0.95												0.6 < p < 0.7	0	0
[3+2+1]	1	0.878	1												p < 0.6	2	6.89655
[3+2+1]	1	0.833	1												TOTAL	29	100
[3+2+1]	0.77	0.597	0.77
[3+2+1]	0.998	0.761	0.998
[3+2+1]	1	0.77	1
[3+2+1]	1	0.845	1
[3+2+1]	1	0.824	1
[3+2+1]	1	0.874	1
[3+2+1]	1	0.89	1
[3+2+1]	1	0.85	1
[3+2+1]	1	0.853	1
[3+2+1]	1	0.904	1
[3+2+1]	1	0.848	1
[3+2+1]	1	0.857	1
[3+2+1]	1	0.872	1
[3+2+1]	0.83	0.626	0.83
[3+2+1]	1	0.87	1
[3+2+1]	1	0.944	1
[3+2+1]	1	0.878	1
[3+2+1]	1	0.893	1
[3+2+1]	0.925	0.68	0.925
[3+2+1]	1	0.884	1
[3+2+1]	1	0.895	1
[3+2+1]	1	0.848	1

## Sheet: chromene-4-one
Ring Type	p	AE(min)	p												probability range	Number of MCRs	%
[3+2+1]	0.732	0.576	0.732												p = 1	1	20
[3+2+1]	0.395	0.213	0.395												0.9 < p < 1	1	20
[3+2+1]	0.527	0.411	0.527												0.8 < p < 0.9	0	0
[5+1]	0.996	0.753	0.996												0.7 < p < 0.8	1	20
[5+1]	1	0.897	1												0.6 < p < 0.7	0	0
															p < 0.6	2	40
															TOTAL	5	100

## Sheet: coumarin
Ring Type	p	AE(min)	p												probability range	Number of MCRs	%
[2+1+2+1]	0.469	0.338	0.469												p = 1	1	16.6667
[3+2+1]	0.732	0.576	0.732												0.9 < p < 1	0	0
[4+1+1]	0.704	0.559	0.704												0.8 < p < 0.9	0	0
[4+2]	0.481	0.355	0.481												0.7 < p < 0.8	2	33.3333
[4+2]	1	0.808	1												0.6 < p < 0.7	0	0
[4+2]	0.492	0.369	0.492												p < 0.6	3	50
															TOTAL	6	100

## Sheet: dihydrobenzodiazepine
Ring Type	p	AE(min)	p												probability range	Number of MCRs	%
[4+2+1]	1	0.849	1												p = 1	6	85.7143
[4+2+1]	1	0.839	1												0.9 < p < 1	0	0
[4+2+1]	1	0.895	1												0.8 < p < 0.9	1	14.2857
[4+2+1]	1	0.857	1												0.7 < p < 0.8	0	0
[4+2+1]	0.848	0.635	0.848												0.6 < p < 0.7	0	0
[4+2+1]	1	0.935	1												p < 0.6	0	0
[4+3]	1	0.896	1												TOTAL	7	100

## Sheet: dihydropyridine
Ring Type	p	AE(min)	p												probability range	Number of MCRs	%
[2+1+2+1]	1	0.832	1												p = 1	86	69.9187
[2+1+2+1]	1	0.889	1												0.9 < p < 1	30	24.3902
[2+1+2+1]	1	0.848	1												0.8 < p < 0.9	3	2.43902
[2+1+2+1]	0.964	0.711	0.964												0.7 < p < 0.8	2	1.62602
[2+1+2+1]	1	0.839	1												0.6 < p < 0.7	2	1.62602
[2+1+2+1]	0.866	0.645	0.866												p < 0.6	0	0
[2+1+2+1]	0.983	0.732	0.983												TOTAL	123	100
[2+1+2+1]	0.961	0.708	0.961
[2+1+2+1]	1	0.911	1
[2+1+2+1]	0.952	0.701	0.952
[2+1+2+1]	0.92	0.677	0.92
[2+1+2+1]	0.931	0.684	0.931
[2+1+2+1]	0.995	0.751	0.995
[2+1+2+1]	0.613	0.493	0.613
[2+1+2+1]	0.92	0.677	0.92
[2+1+2+1]	0.984	0.732	0.984
[2+1+2+1]	1	0.819	1
[2+1+2+1]	0.949	0.698	0.949
[2+1+2+1]	0.959	0.706	0.959
[2+1+2+1]	1	0.934	1
[2+1+2+1]	0.991	0.743	0.991
[2+1+2+1]	0.994	0.748	0.994
[2+1+2+1]	1	0.887	1
[2+1+2+1]	0.926	0.68	0.926
[2+1+2+1]	1	0.908	1
[2+1+2+1]	0.991	0.744	0.991
[2+1+2+1]	1	0.766	1
[2+1+2+1]	0.961	0.708	0.961
[2+1+2+1]	0.994	0.748	0.994
[2+1+2+1]	1	0.887	1
[2+1+2+1]	0.981	0.729	0.981
[2+1+2+1]	0.961	0.708	0.961
[2+1+2+1]	1	0.955	1
[2+1+2+1]	0.931	0.684	0.931
[2+1+2+1]	0.931	0.684	0.931
[2+1+2+1]	1	0.785	1
[2+1+2+1]	0.948	0.697	0.948
[2+1+2+1]	0.998	0.759	0.998
[2+1+2+1]	0.77	0.597	0.77
[2+1+2+1]	1	0.773	1
[2+1+2+1]	1	0.94	1
[2+1+2+1]	1	0.953	1
[2+1+2+1]	0.623	0.502	0.623
[2+1+2+1]	0.929	0.683	0.929
[2+1+2+1]	1	0.843	1
[2+1+2+1]	1	0.957	1
[2+1+2+1]	1	0.963	1
[2+1+2+1]	1	0.793	1
[2+1+2+1]	1	0.771	1
[2+1+2+1]	1	0.957	1
[2+1+2+1]	1	0.804	1
[2+1+2+1]	0.994	0.748	0.994
[2+2+2]	1	1	1
[3+2+1]	1	0.875	1
[3+2+1]	1	0.924	1
[3+2+1]	1	0.852	1
[3+2+1]	1	0.891	1
[3+2+1]	1	0.893	1
[3+2+1]	1	0.875	1
[3+2+1]	1	0.88	1
[3+2+1]	1	0.903	1
[3+2+1]	1	0.879	1
[3+2+1]	1	0.873	1
[3+2+1]	1	0.895	1
[3+2+1]	1	0.92	1
[3+2+1]	1	0.879	1
[3+2+1]	1	0.899	1
[3+2+1]	1	0.954	1
[3+2+1]	1	0.916	1
[3+2+1]	1	0.9	1
[3+2+1]	1	0.867	1
[3+2+1]	1	0.911	1
[3+2+1]	1	0.886	1
[3+2+1]	1	0.894	1
[3+2+1]	1	0.903	1
[3+2+1]	1	0.923	1
[3+2+1]	1	0.909	1
[3+2+1]	1	0.863	1
[3+2+1]	1	0.89	1
[3+2+1]	1	0.953	1
[3+2+1]	1	0.897	1
[3+2+1]	1	0.844	1
[3+2+1]	1	0.905	1
[3+2+1]	1	0.835	1
[3+2+1]	1	0.886	1
[3+2+1]	1	0.932	1
[3+2+1]	1	0.814	1
[3+2+1]	1	0.951	1
[3+2+1]	1	0.886	1
[3+2+1]	1	0.901	1
[3+2+1]	0.827	0.625	0.827
[3+2+1]	1	0.929	1
[3+2+1]	1	0.886	1
[3+2+1]	1	0.922	1
[3+2+1]	1	0.872	1
[3+2+1]	1	0.945	1
[3+2+1]	1	0.914	1
[3+2+1]	1	0.903	1
[3+2+1]	1	0.895	1
[3+2+1]	1	0.916	1
[3+2+1]	0.996	0.754	0.996
[3+2+1]	1	0.914	1
[3+2+1]	0.976	0.723	0.976
[2+1+2+1]	1	0.948	1
[3+2+1]	0.81	0.617	0.81
[3+2+1]	1	0.909	1
[3+2+1]	1	0.923	1
[3+2+1]	1	0.909	1
[3+2+1]	0.989	0.74	0.989
[2+1+2+1]	1	0.921	1
[3+2+1]	1	0.899	1
[3+2+1]	1	0.903	1
[3+2+1]	1	0.903	1
[3+2+1]	1	0.894	1
[3+2+1]	1	0.896	1
[2+1+2+1]	0.961	0.708	0.961
[2+1+2+1]	0.917	0.675	0.917
[3+3]	0.732	0.576	0.732
[3+2+1]	1	0.899	1
[3+2+1]	1	0.938	1
[3+2+1]	1	0.929	1
[3+2+1]	1	0.914	1
[3+2+1]	1	0.923	1

## Sheet: furan
Ring Type	p	AE(min)	p												probability range	Number of MCRs	%
[2+1+1+1]	1	1	1												p = 1	21	61.7647
[2+1+1+1]	1	1	1												0.9 < p < 1	2	5.88235
[2+1+1+1]	1	0.869	1												0.8 < p < 0.9	1	2.94118
[2+2+1]	1	1	1												0.7 < p < 0.8	0	0
[2+2+1]	1	1	1												0.6 < p < 0.7	6	17.6471
[2+2+1]	0.69	0.55	0.69												p < 0.6	4	11.7647
[2+2+1]	1	1	1												TOTAL	34	100
[2+2+1]	0.973	0.72	0.973
[2+2+1]	1	1	1
[2+2+1]	0.633	0.51	0.633
[2+2+1]	1	0.941	1
[2+2+1]	1	0.846	1
[2+2+1]	0.915	0.673	0.915
[2+2+1]	0.826	0.624	0.826
[2+2+1]	1	1	1
[2+2+1]	1	0.906	1
[2+2+1]	1	1	1
[2+2+1]	1	1	1
[2+2+1]	1	0.929	1
[3+1+1]	1	0.941	1
[3+1+1]	0.574	0.459	0.574
[3+1+1]	1	0.937	1
[3+1+1]	0.535	0.419	0.535
[3+1+1]	0.577	0.462	0.577
[3+1+1]	1	0.931	1
[3+1+1]	1	0.933	1
[3+1+1]	1	0.925	1
[3+1+1]	0.614	0.495	0.614
[3+1+1]	1	0.925	1
[3+2]	0.618	0.498	0.618
[3+2]	0.682	0.545	0.682
[5+0]	0.658	0.528	0.658
[5+0]	0.514	0.397	0.514
[2+2+1]	1	1	1

## Sheet: hydantoin
Ring Type	p	AE(min)	p												probability range	Number of MCRs	%
[2+1+1+1]	1	0.864	1												p = 1	5	62.5
[2+2+1]	1	1	1												0.9 < p < 1	0	0
[2+2+1]	1	0.859	1												0.8 < p < 0.9	1	12.5
[2+2+1]	1	0.926	1												0.7 < p < 0.8	0	0
[2+2+1]	0.851	0.637	0.851												0.6 < p < 0.7	1	12.5
[2+2+1]	0.406	0.235	0.406												p < 0.6	1	12.5
[2+2+1]	1	0.926	1												TOTAL	8	100
[3+2]	0.67	0.537	0.67

[truncated: 20 more sheets: imidazole, indole, indolizine, isoquinoline, isoxazole, oxazole-thiazole, purine, pyran, pyrazine, pyrazole, pyridazine, pyridine, pyridinone, pyrimidine, pyrimidinone, pyrrole, quinazoline-4-one, quinoline, quinolinone, thiophene]
